# Supplementary material for: Defining the relationship between phylogeny, clinical manifestation, and phenotype for Trichophyton mentagrophytes/interdigitale complex; a literature review and taxonomic recommendations
Source: Med Mycol. 2023 Apr 17;61(5):myad042. doi: 10.1093/mmy/myad042 (PMC10148955; doi:10.1093/mmy/myad042)
Supplement: myad042_Supplemental_Files [file myad042_supplemental_files.zip]

Archive with 3 entries (3 files):
- mm-2022-0246-File009.xlsx
- mm-2022-0246-File010.docx
- mm-2022-0246-File011.xlsx
