# Supplementary material for: Defining the relationship between phylogeny, clinical manifestation, and phenotype for Trichophyton mentagrophytes/interdigitale complex; a literature review and taxonomic recommendations
Source: Med Mycol. 2023 Apr 17;61(5):myad042. doi: 10.1093/mmy/myad042 (PMC10148955; doi:10.1093/mmy/myad042)
Supplement: myad042_Supplemental_Files [file myad042_supplemental_files.zip › mm-2022-0246-File009.xlsx]

## Sheet: Sheet1
Table S1. Provenance of Trichophyton interdigitale and T. mentagrophytes strains from Czech patients analysed in this study
Strain numbers	Other strain numbers	Species	MAT gene	age	sex	Clinical manifestation	Site of infection	Direct microscopy	Contact with animal(s)
CLIS 1142/15		T. interdigitale	MAT1-2-1	36	woman	onychomycosis	nail	positive	no contact
CLIS 1161/15		T. interdigitale	MAT1-2-1	40	woman	onychomycosis	nail	negative	no contact
CLIS 2234/15		T. interdigitale	MAT1-2-1	79	woman	onychomycosis	nail	positive	no contact
CCF 6575	CLIS 3036/16	T. interdigitale	MAT1-2-1	72	woman	onychomycosis	nail	positive	not questioned
CLIS 3573/16		T. interdigitale	MAT1-2-1	79	woman	onychomycosis	nail	positive	not questioned
CLIS 3957/15		T. interdigitale	MAT1-2-1	57	woman	onychomycosis	nail	negative	no contact
CLIS 4678/15		T. interdigitale	MAT1-2-1	57	man	onychomycosis	nail	positive	no contact
CLIS 6575/15		T. interdigitale	MAT1-2-1	77	woman	tinea pedis	sole	positive	not questioned
CLIS 8227/15		T. interdigitale	MAT1-2-1	67	man	tinea pedis	sole	positive	not questioned
CLIS 9064/16		T. interdigitale	MAT1-2-1	45	man	onychomycosis	nail	positive	cat
D 119/16		T. interdigitale	MAT1-2-1	38	woman	onychomycosis	nail	positive	no contact
D 15/17		T. interdigitale	MAT1-2-1	48	woman	onychomycosis	nail	positive	no contact
D 152/15		T. interdigitale	MAT1-2-1	35	woman	tinea pedis	foot	negative	no contact
D 167/15		T. interdigitale	MAT1-2-1	68	woman	onychomycosis	nail	positive	no contact
D 180/16		T. interdigitale	MAT1-2-1	59	woman	onychomycosis	nail	negative	no contact
D 215/17		T. interdigitale	MAT1-2-1	44	woman	tinea pedis	instep	negative	no contact
D 296/15		T. interdigitale	MAT1-2-1	55	woman	onychomycosis	nail	negative	no contact
D 4/16		T. interdigitale	MAT1-2-1	35	man	onychomycosis	nail	negative	no contact
D 437/14		T. interdigitale	MAT1-2-1	73	man	onychomycosis	nail	positive	no contact
D 437/17		T. interdigitale	MAT1-2-1	47	woman	onychomycosis	nail	negative	guinea pig
D 480/15		T. interdigitale	MAT1-2-1	74	man	tinea pedis	toe	positive	no contact
D 5/17		T. interdigitale	MAT1-2-1	50	woman	tinea pedis	sole	positive	no contact
D 512/15		T. interdigitale	MAT1-2-1	48	man	tinea pedis	sole	negative	no contact
D 515/15		T. interdigitale	MAT1-2-1	69	man	tinea corporis	palm	positive	no contact
D 527/15		T. interdigitale	MAT1-2-1	79	man	tinea pedis	foot	positive	no contact
D 582/17		T. interdigitale	MAT1-2-1	62	man	onychomycosis	nail	positive	no contact
D 586/16		T. interdigitale	MAT1-2-1	26	man	onychomycosis	nail	positive	not questioned
D 613/17		T. interdigitale	MAT1-2-1	64	man	onychomycosis	nail	positive	not questioned
D 618/15		T. interdigitale	MAT1-2-1	28	man	tinea pedis	sole	positive	no contact
D 624/15		T. interdigitale	MAT1-2-1	71	woman	tinea pedis	feet	positive	no contact
D 743/16		T. interdigitale	MAT1-2-1	56	man	tinea pedis	sole	negative	no contact
D 767/16		T. interdigitale	MAT1-2-1	66	man	tinea pedis	toe	negative	no contact
D 809/15		T. interdigitale	MAT1-2-1	64	man	tinea pedis	toe	positive	no contact
D 812/15		T. interdigitale	MAT1-2-1	63	man	tinea pedis	foot	positive	no contact
DMF 1069/15		T. interdigitale	MAT1-2-1	56	woman	onychomycosis	nail	negative	no contact
DMF 2715/14		T. interdigitale	MAT1-2-1	55	man	tinea pedis	foot	negative	not questioned
DMF 3025/14		T. interdigitale	MAT1-2-1	52	man	onychomycosis	nail	positive	no contact
CCF 6577	DMF 3680/14	T. interdigitale	MAT1-2-1	74	woman	tinea corporis	shin	positive	dog
L 1095/14		T. interdigitale	MAT1-2-1	20	woman	tinea pedis	foot	positive	no contact
L 1334/15		T. interdigitale	MAT1-2-1	82	man	onychomycosis	nail	positive	no contact
L 1475/14		T. interdigitale	MAT1-2-1	63	man	onychomycosis	nail	positive	not questioned
L 244/16		T. interdigitale	MAT1-2-1	35	woman	onychomycosis	nail	positive	not questioned
L 263/17		T. interdigitale	MAT1-2-1	62	woman	onychomycosis	nail	positive	not questioned
CCF 6583	L 307/15	T. interdigitale	MAT1-2-1	57	woman	onychomycosis	nail	positive	not questioned
L 505/15		T. interdigitale	MAT1-2-1	43	woman	onychomycosis	nail	positive	not questioned
L 601/15		T. interdigitale	MAT1-2-1	68	woman	onychomycosis	nail	positive	not questioned
ME 1042/14		T. interdigitale	MAT1-2-1	65	woman	onychomycosis	nail	positive	not questioned
ME 1137/14		T. interdigitale	MAT1-2-1	3	woman	tinea corporis	thorax	positive	guinea pig
ME 2/15		T. interdigitale	MAT1-2-1	27	woman	tinea pedis	foot	not performed	not questioned
ME 391/15		T. interdigitale	MAT1-2-1	35	woman	onychomycosis	nail	positive	not questioned
ME 517/15		T. interdigitale	MAT1-2-1	57	man	onychomycosis	nail	positive	not questioned
ME 602/15		T. interdigitale	MAT1-2-1	38	woman	tinea corporis	no specification	positive	not questioned
ME 756/15		T. interdigitale	MAT1-2-1	65	man	onychomycosis	nail	positive	not questioned
ME 900/15		T. interdigitale	MAT1-2-1	46	man	onychomycosis	nail	positive	not questioned
ME 918/14		T. interdigitale	MAT1-2-1	42	man	tinea pedis	foot	not performed	not questioned
ME 949/14		T. interdigitale	MAT1-2-1	68	man	tinea corporis	shin	not performed	not questioned
PL 1165/16		T. interdigitale	MAT1-2-1	66	man	onychomycosis	nail	positive	no contact
PL 1527/14		T. interdigitale	MAT1-2-1	34	woman	onychomycosis	nail	not performed	not questioned
PL 1596/15		T. interdigitale	MAT1-2-1	34	man	tinea pedis	flat foot	negative	no contact
PL 2421/14		T. interdigitale	MAT1-2-1	34	man	tinea pedis	foot	positive	dog
PL 2423/15		T. interdigitale	MAT1-2-1	57	man	onychomycosis	nail	positive	no contact
PL 2808/15		T. interdigitale	MAT1-2-1	63	man	onychomycosis	nail	positive	no contact
PL 2882/15		T. interdigitale	MAT1-2-1	61	man	onychomycosis	nail	positive	no contact
SK 1253/16		T. interdigitale	MAT1-2-1	80	man	onychomycosis	nail	positive	not questioned
SK 1631/16		T. interdigitale	MAT1-2-1	67	man	onychomycosis	nail	negative	not questioned
SK 1803/16		T. interdigitale	MAT1-2-1	47	woman	tinea pedis	foot	positive	not questioned
SK 3079/16		T. interdigitale	MAT1-2-1	69	man	onychomycosis	nail	positive	not questioned
SK 3523/15		T. interdigitale	MAT1-2-1	33	man	tinea pedis	foot	positive	no contact
SK 965/16		T. interdigitale	MAT1-2-1	46	woman	onychomycosis	nail	positive	not questioned
SK 3747/17		T. interdigitale	MAT1-2-1	70	man	onychomycosis	nail	positive	not questioned
CCF 6572	CLIS 1062/17	T. mentagrophytes	MAT1-1-1	14	woman	tinea corporis	shoulder	positive	cat
CCF 6573	CLIS 1182/16	T. mentagrophytes	MAT1-2-1	7	woman	tinea corporis	abdomen	positive	not questioned
CCF 6574	CLIS 2548/16	T. mentagrophytes	MAT1-2-1	20	woman	tinea pedis	foot	positive	not questioned
CLIS 265/17		T. mentagrophytes	MAT1-1-1	42	woman	tinea corporis	cheek	positive	no contact
CLIS 3796/16		T. mentagrophytes	MAT1-2-1	11	woman	tinea corporis	no specification	positive	not questioned
CLIS 4666/16		T. mentagrophytes	MAT1-2-1	61	woman	tinea pedis	foot	positive	not questioned
CCF 6576	CLIS 5116/16	T. mentagrophytes	MAT1-2-1	20	woman	tinea corporis	face	positive	rabbit
CLIS 5937/17		T. mentagrophytes	MAT1-2-1	36	woman	tinea corporis	tight	not performed	no contact
CLIS 6134/15		T. mentagrophytes	MAT1-2-1	51	woman	tinea corporis	back	positive	dog
CCF 6578	CLIS 7172/15	T. mentagrophytes	MAT1-1-1	7	man	tinea corporis	chin	positive	not questioned
CLIS 845/17		T. mentagrophytes	MAT1-1-1	10	woman	tinea pedis	instep	positive	cat
CLIS 9193/16		T. mentagrophytes	MAT1-1-1	11	man	tinea corporis	shin	positive	no contact
CCF 6579	CLIS 985/17	T. mentagrophytes	MAT1-1-1	34	man	tinea corporis	cheek	positive	no contact
D 159/16		T. mentagrophytes	MAT1-2-1	58	woman	tinea corporis	tight	positive	no contact
CCF 6580	D 303/15	T. mentagrophytes	MAT1-2-1	37	man	tinea corporis	abdomen	not performed	no contact
D 374/15		T. mentagrophytes	MAT1-2-1	4	man	tinea corporis	forehead	not performed	no contact
D 374/16		T. mentagrophytes	MAT1-2-1	33	man	tinea corporis	hand	positive	cat
CCF 6581	D 488/15	T. mentagrophytes	MAT1-2-1	54	woman	tinea corporis	back	positive	no contact
CCF 6582	D 749/16	T. mentagrophytes	MAT1-2-1	20	woman	tinea corporis	face	positive	no contact
D 873/17		T. mentagrophytes	MAT1-2-1	4	woman	tinea corporis	leg	positive	cat
DMF 1146/15		T. mentagrophytes	MAT1-1-1	20	man	tinea corporis	groin	positive	no contact
DMF 3745/14		T. mentagrophytes	MAT1-1-1	32	woman	tinea corporis	no specification	negative	no contact
L 431/16		T. mentagrophytes	MAT1-2-1	33	woman	tinea corporis	neck	positive	rabbit
L 45/16		T. mentagrophytes	MAT1-2-1	21	woman	tinea corporis	abdomen	positive	guinea pig
ME 1014/15		T. mentagrophytes	MAT1-2-1	40	man	onychomycosis	nail	positive	not questioned
ME 721/14		T. mentagrophytes	MAT1-2-1	40	woman	tinea corporis	wrist	negative	not questioned
CCF 6584	ME 742/15	T. mentagrophytes	MAT1-1-1	4	man	tinea corporis	face	positive	not questioned
ME 84/15		T. mentagrophytes	MAT1-1-1	40	woman	tinea corporis	hand	not performed	not questioned
CCF 6585	ME 940/15	T. mentagrophytes	MAT1-2-1	17	woman	tinea corporis	thorax	positive	not questioned
ME 991/15		T. mentagrophytes	MAT1-1-1	8	man	tinea corporis	face	positive	not questioned
SK 1007/16		T. mentagrophytes	MAT1-2-1	54	woman	tinea corporis	shin	negative	not questioned
SK 1851/16		T. mentagrophytes	MAT1-1-1	43	man	tinea corporis	forearm	positive	not questioned
SK 2873/15		T. mentagrophytes	MAT1-2-1	69	woman	tinea corporis	cheek	positive	cat
SK 307/16		T. mentagrophytes	MAT1-2-1	69	man	tinea pedis	foot	negative	no contact
SK 3080/16		T. mentagrophytes	MAT1-2-1	10	man	tinea corporis	shin	not performed	not questioned
SK 3354/14		T. mentagrophytes	MAT1-2-1	9	woman	tinea corporis	chin	not performed	rabbit
SK 3708/14		T. mentagrophytes	MAT1-1-1	27	man	tinea corporis	groin	positive	no contact
SK 571/16		T. mentagrophytes	MAT1-2-1	10	woman	tinea corporis	abdomen	positive	not questioned
SK 73/15		T. mentagrophytes	MAT1-1-1	51	woman	tinea corporis	wrist	positive	dog
CCF 6599	SK 3253/16	T. indotineae	MAT1-2-1	58	man	tinea corporis	neck	positive	not questioned
