# Supplementary material for: Defining the relationship between phylogeny, clinical manifestation, and phenotype for Trichophyton mentagrophytes/interdigitale complex; a literature review and taxonomic recommendations
Source: Med Mycol. 2023 Apr 17;61(5):myad042. doi: 10.1093/mmy/myad042 (PMC10148955; doi:10.1093/mmy/myad042)
Supplement: myad042_Supplemental_Files [file myad042_supplemental_files.zip › mm-2022-0246-File011.xlsx]

## Sheet: Sheet1
Table S3. Scoring of morphological characters for statistical analysis
Strain number	Other strain number(s)	Species	Colour obverse			Colour reverse			Texture			LEGEND: Scoring system for statistical analysis
			Scoring	Colour name 1	Colour code 1	Scoring	Colour name 1	Colour code 1	Scoring	Kind		Colour obverse	Colour reverse	Texture
CCF 6575	CLIS 3036/16	T. interdigitale	2	yellowish white	3a2	2	yolk yellow	4b8	1	cottony		1a1=1	3a2=1	cottony =1
CCF 6577	DMF 3680/14	T. interdigitale	2	yellowish white	3a2	3	yellowish brown	5d8	1	cottony		1a2=2	3a4=1	velvety = 2
CCF 6583	L 307/15	T. interdigitale	1	white	1a1	1	yellowish white	3a2	2	velvety		1a3=2	3a5=1	granular = 3
CLIS 1142/15		T. interdigitale	2	yellowish white	4a2	3	rust brown	6e8	2	velvety		2a2=2	4a2=1
CLIS 1161/15		T. interdigitale	2	yellowish white	4a2	3	yellowish brown	5e8	1	cottony		3a2=2	4a3=1
CLIS 2234/15		T. interdigitale	1	white	1a1	1	pale yellow	4a3	2	velvety		3a3=2	4a4=1
CLIS 3573/16		T. interdigitale	1	white	1a1	3	honey yellow	5d6	2	velvety		3a4=2	4b4=1
CLIS 3957/15		T. interdigitale	1	white	1a1	3	clay	5d5	1	cottony		4a2=2	4b5=1
CLIS 4678/15		T. interdigitale	1	white	1a1	2	oxide yellow	5c7	2	velvety			3b6=2
CLIS 6575/15		T. interdigitale	1	white	1a1	2	brownish yellow	5c8	2	velvety			4a6=2
CLIS 8227/15		T. interdigitale	1	white	1a1	2	brownish yellow	5c8	2	velvety			4b6=2
CLIS 9064/16		T. interdigitale	1	white	1a1	1	pale yellow	4a3	2	velvety			4b7=2
D 15/17		T. interdigitale	1	white	1a1	3	linoleum brown	5e7	2	velvety			4b8=2
D 152/15		T. interdigitale	1	white	1a1	3	honey yellow	5d6	1	cottony			4C5=2
D 167/15		T. interdigitale	1	white	1a1	3	clay	5d5	1	cottony			4c6=2
D 180/16		T. interdigitale	2	yellowish white	4a2	3	light brown	6d8	2	velvety			4c7=2
D 296/15		T. interdigitale	2	yellowish white	4a2	2	apricot (yellow)	5b6	2	velvety			4c8=2
D 4/16		T. interdigitale	2	yellowish white	4a2	2	oxide yellow	5c7	3	granular			4d8=3
D 437/14		T. interdigitale	1	white	1a1	2	oxide yellow	5c7					5b5=2
D 437/17		T. interdigitale	1	white	1a1	3	yellowish brown	5e8	1	cottony			5b6=2
D 480/15		T. interdigitale	1	white	1a1	3	clay	5d5	3	granular			5b8=2
D 5/17		T. interdigitale	1	white	1a1	1	pale yellow	4a3					5c4=2
D 512/15		T. interdigitale	1	white	1a1	2	amber yellow	4b6	3	granular			5c5=2
D 515/15		T. interdigitale	1	white	1a1	2	popeian yellow	5c6	2	velvety			5c6=2
D 527/15		T. interdigitale	2	yellowish white	4a2	2	oxide yellow	5c7	2	velvety			5c7=2
D 586/16		T. interdigitale	1	white	1a1	3	yellowish brown	5d8	2	velvety			5c8=2
D 613/17		T. interdigitale	1	white	1a1	2	chamcis	4c5	3	granular			6c7=2
D 618/15		T. interdigitale	1	white	1a1	3	dark brown	7f8	2	velvety			6c8=2
D 624/15		T. interdigitale	1	white	1a1	2	oxide yellow	5c7	1	cottony			5d5=3
D 743/16		T. interdigitale	1	white	1a1	3	linoleum brown	5e7	2	velvety			5d6=3
D 767/16		T. interdigitale	1	white	1a1	2	amber yellow	4b6	1	cottony			5d7=3
D 809/15		T. interdigitale	1	white	1a1	1	pale yellow	4a3	2	velvety			5d8=3
D 812/15		T. interdigitale	1	white	1a1	1	pastel yellow	3a4	1	cottony			5e7=3
DMF 1069/15		T. interdigitale	1	white	1a1	1	oxide yellow	5c7	2	velvety			5e8=3
DMF 2715/14		T. interdigitale	2	yellowish white	3a2	3	honey yellow	5d6	1	cottony			5f8=3
DMF 3025/14		T. interdigitale	1	white	1a1	2	chamcis	4c5	2	velvety			6d6=3
L 1095/14		T. interdigitale	2	yellowish white/pale	2a2	3	clay	5d5	3	granular			6d7=3
L 1334/15		T. interdigitale	1	white	1a1	3	cognac	6e7	3	granular			6d8=3
L 1475/14		T. interdigitale	1	white	1a1	2	maize yellow	4a6	2	velvety			6e7=3
L 244/16		T. interdigitale	1	white	1a1	2	popeian yellow	5c6	1	cottony			6e8=3
L 263/17		T. interdigitale	1	white	1a1	2	golden	4c6	2	velvety			6f5=3
L 505/15		T. interdigitale	1	white	1a1	2	reddish golden	6c7	1	cottony			6f8=3
L 601/15		T. interdigitale	1	white	1a1	1	pale yellow	4a3	1	cottony			7f8=3
ME 1042/14		T. interdigitale	1	white	1a1	1	pale yellow	4a3	1	cottony			8d8=3
ME 1137/14		T. interdigitale	1	white	1a1	1	pastel yellow	3a4	1	cottony			8f8=3
ME 2/15		T. interdigitale	2	yellowish white/pale	1a1	2	topaz	5c5	2	velvety			11f8=3
ME 517/15		T. interdigitale	1	white	1a1	1	pastel yellow	3a4	1	cottony
ME 602/15		T. interdigitale	2	yellowish white	1a2	1	light yellow	4a4	1	cottony
ME 756/15		T. interdigitale	1	white	1a1	2	greyish orange	5b5	3	granular
ME 900/15		T. interdigitale	2	pastel yellow	3a4	3	yellowish brown	5d8	2	velvety
ME 918/14		T. interdigitale	2	pale yellow	3a3	2	banana/chinese yellow	4b7	1	cottony
ME 949/14		T. interdigitale	1	white	1a1	3	dark brown	7f8	1	cottony
PL 1165/16		T. interdigitale	2	yellowish white/pale	2a2	3	yellowish brown	5d8	2	velvety
PL 1527/14		T. interdigitale	1	white	1a1	2	mustard yellow	3b6	2	velvety
PL 1596/15		T. interdigitale	2	yellowish white	1a2	1	corn/ (golden) wheat	4b5	2	velvety
PL 2421/14		T. interdigitale	1	white	1a1	2	golden	4c6	2	velvety
PL 2423/15		T. interdigitale	1	white	1a1	2	golden	4c6	2	velvety
PL 2808/15		T. interdigitale	2	yellowish white/pale	2a2	2	chamcis	4c5	1	cottony
PL 2882/15		T. interdigitale	1	white	1a1	2	topaz	5C5	1	cottony
SK 1253/16		T. interdigitale	1	white	1a1	3	golden brown	5d7	2	velvety
SK 1631/16		T. interdigitale	1	white	1a1	3	yellowish brown	5e8	1	cottony
SK 1803/16		T. interdigitale	1	white	1a1	1	oxide yellow	5c7	2	velvety
SK 3079/16		T. interdigitale	1	white	1a1	1	pale yellow	4a3	1	cottony
SK 3523/15		T. interdigitale	2	yellowish white	4a2	3	english red	8d8	1	cottony
SK 3747/17		T. interdigitale	2	yellowish white	3a2	1	light yellow	4a4	1	cottony
SK 965/16		T. interdigitale	2	yellowish white	4a2	2	chamcis	4c5	2	velvety
CCF 6572	CLIS 1062/17	T. mentagrophytes	1	white	1a1	3	golden brown	5d7	3	granular
CCF 6573	CLIS 1182/16	T. mentagrophytes	1	white	1a1	3	cognac	6e7	3	granular
CCF 6574	CLIS 2548/16	T. mentagrophytes	1	white	1a1	3	cinnamon brown	6d6	3	granular
CCF 6576	CLIS 5116/16	T. mentagrophytes	2	yellowish white	3a2	3	light brown	6d8	2	velvety
CCF 6578	CLIS 7172/15	T. mentagrophytes	2	yellowish white	3a2	2	popeian yellow	5c6	3	granular
CCF 6579	CLIS 985/17	T. mentagrophytes	1	white	1a1	3	yellowish brown	5d8	3	granular
CCF 6580	D 303/15	T. mentagrophytes	2	yellowish white	4a2	3	reddish brown/ caput mortuum	8f8	3	granular
CCF 6581	D 488/15	T. mentagrophytes	1	white	1a1	3	golden brown	5d7	3	granular
CCF 6582	D 749/16	T. mentagrophytes	2	yellowish white	3a2	3	honey yellow	5d6	2	velvety
CCF 6584	ME 742/15	T. mentagrophytes	1	white	1a1	2	oxide yellow	5c7	2	velvety
CCF 6585	ME 940/15	T. mentagrophytes	1	white	1a1	3	violet brown	11f8	3	granular
CLIS 265/17		T. mentagrophytes	1	white	1a1	3	dark yellow/ orange brown	4d8	1	cottony
CLIS 3796/16		T. mentagrophytes	2	yellowish white/pale	2a2	3	cognac	6e7	2	velvety
CLIS 4666/16		T. mentagrophytes	1	white	1a1	2	brownish orange	6c8	2	velvety
CLIS 5937/17		T. mentagrophytes	1	white	1a1	3	dark brown	7f8	3	granular
CLIS 6134/15		T. mentagrophytes	1	white	1a1	3	dark brown	7f8	3	granular
CLIS 845/17		T. mentagrophytes	2	yellowish white	4a2	3	honey yellow	5d6	3	granular
CLIS 9193/16		T. mentagrophytes	2	yellowish white	3a2	3	yellowish brown	5d8	2	velvety
D 159/16		T. mentagrophytes	1	white	1a1	3	golden brown	5d7	1	cottony
D 374/15		T. mentagrophytes	1	white	1a1	3	raw sienna	6d7	3	granular
D 374/16		T. mentagrophytes	1	white	1a1	3	brownish grey	6f8	3	granular
D 873/17		T. mentagrophytes	2	yellowish white/pale	2a2	3	cinnamon brown	6d6	3	granular
DMF 1146/15		T. mentagrophytes	1	white	1a1	2	yolk yellow	4b8	3	granular
DMF 3745/14		T. mentagrophytes	2	yellowish white	3a2	2	greyish orange	5b5	3	granular
L 431/16		T. mentagrophytes	1	white	1a1	3	yellowish brown	5d8	3	granular
L 45/16		T. mentagrophytes	1	white	1a1	3	cognac	6e7	2	velvety
ME 1014/15		T. mentagrophytes	2	yellowish white	4a2	3	reddish brown/ caput mortuum	8f8	3	granular
ME 721/14		T. mentagrophytes	1	white	1a1	3	rust brown	6e8	3	granular
ME 991/15		T. mentagrophytes	1	white	1a1	2	brass/brazen yellow	4c7	1	cottony
SK 1851/16		T. mentagrophytes	1	white	1a1	3	linoleum brown	5e7	2	velvety
SK 2873/15		T. mentagrophytes	1	white	1a1	3	cognac	6e7	1	cottony
SK 307/16		T. mentagrophytes	2	yellowish white	3a2	2	popeian yellow	5c6	3	granular
SK 3354/14		T. mentagrophytes	2	yellowish white	3a2	2	chamcis	4c5	1	cottony
SK 3708/14		T. mentagrophytes	2	yellowish white	3a2	2	topaz	5c5	1	cottony
SK 571/16		T. mentagrophytes	2	yellowish white	4a2	3	raw umber	5f8	3	granular
SK 73/15		T. mentagrophytes	1	white	1a1	3	light brown	6d8	3	granular
CCF 6599	SK 3253/16	T. indotineae	2	pastel yellow	3a4	2	oxide yellow	5c7	1	cottony
1 Kornerup A, Wanscher JH. Methuen Handbook of Colour. Methuen & Co. Ltd.; 1967.
